# Supplementary material for: Role of Ubiquitin-conjugating enzyme E2 (UBE2) in two immune-mediated inflammatory skin diseases: a mendelian randomization analysis
Source: Arch Dermatol Res. 2024 May 25;316(6):249. doi: 10.1007/s00403-024-02976-4 (PMC11127807; doi:10.1007/s00403-024-02976-4)
Supplement: Supplementary file 5 — Supplementary Material 5 [file 403_2024_2976_MOESM5_ESM.xlsx]

## Sheet: Table legends
Supplementary file-Table S5. Characteristics of SNPs serving as IVs.
Supplementary file-Table S6. Information of SNPs instrumental variants associated Psoriasis vulgaris (PV) using for reverse MR.
Supplementary file-Table S7. Information of SNPs instrumental variants associated Atopic dermatitis (AD) using for reverse MR.

## Sheet: Table S5
Table S1. Characteristics of SNPs serving as IVs.
Ubiquitin conjugating enzyme E2	SNP	chr	pos	beta	se	pval	effect_allele	other_allele	eaf
UBE2B	rs72826950	2	108610645	0.3419	0.0717	1.8197e-06	C	T	0.03465
UBE2B	rs260588	3	189099167	0.124	0.0264	2.5704e-06	A	G	0.66784
UBE2B	rs62356710	4	184525173	-0.1549	0.0312	6.91831e-07	A	G	0.20626
UBE2B	rs1869767	4	61274770	0.1916	0.0406	2.39883e-06	T	C	0.89706
UBE2B	rs76354162	4	37424214	0.2394	0.0523	4.7863e-06	G	A	0.06123
UBE2B	rs9292570	5	35000312	-0.1166	0.0253	4.0738e-06	C	T	0.42008
UBE2B	rs150591953	5	172191237	0.6678	0.1437	3.38844e-06	A	G	0.00892
UBE2B	rs10214735	6	107796667	0.1413	0.0305	3.54813e-06	A	G	0.20108
UBE2B	rs113045309	6	32842230	0.2859	0.0562	3.63078e-07	G	T	0.05113
UBE2B	rs117175215	7	152588555	0.4678	0.1022	4.7863e-06	C	T	0.01454
UBE2B	rs2039752	9	23078057	-0.1448	0.0306	2.18776e-06	T	C	0.78654
UBE2B	rs60824071	12	99344532	0.1778	0.0372	1.77828e-06	T	C	0.12776
UBE2B	rs7236946	18	7688505	0.2049	0.0436	2.63027e-06	T	C	0.09243
UBE2B	rs6024718	20	36933053	-0.1627	0.0314	2.13796e-07	G	A	0.80716
UBE2B	rs909486	22	37323988	0.1208	0.0252	1.58489e-06	T	C	0.43599
UBE2B	rs150370599	11	60718792	0.2183	0.0457	1.77828e-06	T	C	0.08341
UBE2D4	rs138778276	1	182912398	0.8477	0.1648	2.69153e-07	T	C	0.00639
UBE2D4	rs34768603	2	155171605	0.1333	0.0276	1.31826e-06	T	C	0.27764
UBE2D4	rs35372512	3	126274256	0.1262	0.0271	3.0903e-06	A	G	0.30846
UBE2D4	rs71610982	4	162783607	-0.3204	0.0639	5.24807e-07	T	C	0.0395
UBE2D4	rs116515187	6	36780343	0.4248	0.0905	2.63027e-06	T	C	0.01877
UBE2D4	rs9401686	6	123906274	0.2329	0.0498	2.88403e-06	T	A	0.07282
UBE2D4	rs77014374	7	116651332	0.3052	0.0649	2.5704e-06	A	C	0.037
UBE2D4	rs77611151	7	19098463	0.3967	0.0823	1.41254e-06	C	A	0.03146
UBE2D4	rs2545457	8	140661285	0.1196	0.026	4.2658e-06	A	G	0.64135
UBE2D4	rs6985174	8	24779056	0.3669	0.0782	2.69153e-06	A	T	0.02864
UBE2D4	rs4620347	9	124773607	-0.1279	0.0257	6.30957e-07	G	T	0.58032
UBE2D4	rs111288093	11	80958765	-0.3069	0.0641	1.69824e-06	A	T	0.04718
UBE2D4	rs12822172	12	68841671	0.1219	0.0258	2.18776e-06	G	A	0.33943
UBE2D4	rs116975924	14	80812363	0.4584	0.0969	2.23872e-06	T	C	0.01681
UBE2D4	rs17629141	18	35888264	-0.1207	0.0258	2.88403e-06	A	G	0.35777
UBE2D4	rs147952293	19	41703301	-0.3186	0.0687	3.46737e-06	G	C	0.03731
UBE2D4	rs62143198	19	54320939	0.5811	0.029	3.23594e-89	A	G	0.21453
UBE2D4	rs6108572	20	10412759	-0.1299	0.0265	9.77237e-07	T	A	0.60592
UBE2G2	rs12095989	1	176425274	0.2352	0.051	3.98107e-06	C	T	0.06559
UBE2G2	rs73919208	2	21540446	0.466	0.0988	2.39883e-06	G	T	0.01804
UBE2G2	rs9826853	3	14489927	-0.1501	0.0312	1.54882e-06	T	C	0.19679
UBE2G2	rs144988896	5	153908497	0.4819	0.0995	1.28825e-06	G	A	0.01834
UBE2G2	rs2962292	5	41215251	-0.135	0.0275	9.33254e-07	A	G	0.73176
UBE2G2	rs34363414	6	32545397	0.1981	0.0362	4.46684e-08	T	C	0.14968
UBE2G2	rs28383264	6	32585901	0.206	0.0344	2.18776e-09	T	C	0.20074
UBE2G2	rs9792651	9	18812285	-0.1202	0.0248	1.28825e-06	A	G	0.43485
UBE2G2	rs11593936	10	18647836	-0.2944	0.0634	3.38844e-06	T	C	0.03909
UBE2G2	rs138187154	14	60343285	-0.6592	0.1339	8.51138e-07	A	G	0.00895
UBE2G2	rs34821604	16	16914132	-0.492	0.1017	1.31826e-06	T	G	0.01621
UBE2G2	rs73960631	18	52449188	-0.2618	0.0567	3.89045e-06	G	A	0.04857
UBE2G2	rs7412	19	45412079	-0.2981	0.0462	1.09648e-10	T	C	0.07776
UBE2G2	rs79429216	19	45445517	0.5844	0.1094	9.12011e-08	A	G	0.01301
UBE2G2	rs113907629	21	42812192	-0.3172	0.0671	2.29087e-06	A	G	0.03656
UBE2G2	rs9978665	21	42480734	0.1266	0.0259	1.07152e-06	G	A	0.6214
UBE2G2	rs138651530	22	27902000	0.6055	0.1305	3.54813e-06	T	C	0.01037
UBE2J1	rs857107	1	57222599	0.131	0.0282	3.31131e-06	C	T	0.26369
UBE2J1	rs11497401	1	60957163	0.1258	0.0266	2.18776e-06	G	C	0.34087
UBE2J1	rs78694511	2	218792117	-0.4106	0.0842	1.09648e-06	T	C	0.02278
UBE2J1	rs2049339	3	107471699	-0.1417	0.0306	3.63078e-06	G	T	0.20489
UBE2J1	rs74628535	4	124629715	0.4145	0.0892	3.38844e-06	A	G	0.02389
UBE2J1	rs7026894	9	98348271	0.1213	0.0257	2.39883e-06	T	C	0.35154
UBE2J1	rs117334388	10	110937704	0.2354	0.0468	4.7863e-07	T	C	0.08325
UBE2J1	rs112218211	13	32244837	-0.1844	0.0401	4.2658e-06	A	G	0.11274
UBE2J1	rs115679907	13	60222122	-0.6486	0.1363	1.94984e-06	T	C	0.00824
UBE2J1	rs4985682	17	5658315	0.1146	0.0249	4.16869e-06	C	T	0.51796
UBE2J1	rs9636107	18	53200117	-0.1169	0.0248	2.45471e-06	G	A	0.46774
UBE2J2	rs138734858	1	175250872	0.3633	0.076	1.7378e-06	G	A	0.03054
UBE2J2	rs11889332	2	80758000	0.1203	0.0255	2.45471e-06	C	G	0.61518
UBE2J2	rs62174912	2	155993894	0.2046	0.0422	1.25893e-06	T	C	0.12205
UBE2J2	rs146194359	2	118494021	0.492	0.1058	3.31131e-06	C	T	0.01439
UBE2J2	rs9273026	6	32611769	-0.1653	0.0278	2.81838e-09	C	G	0.30042
UBE2J2	rs575662827	6	32543874	-0.1581	0.0329	1.51356e-06	C	T	0.18177
UBE2J2	rs7801643	7	15607231	0.1357	0.0295	4.16869e-06	C	T	0.21855
UBE2J2	rs16873402	8	106589247	0.1325	0.0281	2.34423e-06	T	C	0.28588
UBE2J2	rs75854962	8	56816994	-0.4444	0.0936	2.04174e-06	G	C	0.01857
UBE2J2	rs7071326	10	103434170	0.1246	0.0266	2.81838e-06	A	G	0.67869
UBE2J2	rs78985373	14	47183963	0.3631	0.0739	8.91251e-07	A	C	0.02913
UBE2J2	rs4500785	17	16848565	0.2192	0.0398	3.80189e-08	G	C	0.10661
UBE2L3	rs9700526	1	100675908	0.6108	0.1278	1.7378e-06	T	G	0.01318
UBE2L3	rs7435909	4	153622326	-0.5177	0.1087	1.90546e-06	C	G	0.98611
UBE2L3	rs451649	4	107886164	-0.127	0.026	1.04713e-06	A	T	0.40672
UBE2L3	rs7831284	8	109791148	0.1228	0.0265	3.54813e-06	T	A	0.29721
UBE2L3	rs76181297	9	112353590	-0.357	0.0765	3.0903e-06	A	G	0.03038
UBE2L3	rs144065525	10	132854207	0.5097	0.1004	3.80189e-07	A	G	0.01572
UBE2L3	rs13447580	11	94227423	-0.3719	0.0812	4.57088e-06	A	G	0.02752
UBE2L3	rs1791459	11	106420106	0.182	0.0356	3.16228e-07	C	T	0.84312
UBE2L3	rs4793804	17	54163090	0.124	0.0269	4.16869e-06	T	C	0.45704
UBE2N	rs11209435	1	41533133	0.1372	0.0289	2.04174e-06	C	A	0.34877
UBE2N	rs77274666	1	118218190	-0.4683	0.0975	1.58489e-06	G	C	0.01807
UBE2N	rs2581888	3	29813871	-0.1303	0.0261	5.88844e-07	G	A	0.3876
UBE2N	rs73173693	3	171176148	-0.3739	0.0764	9.77237e-07	G	T	0.02738
UBE2N	rs115500871	3	106017065	0.3471	0.0668	1.99526e-07	T	C	0.03597
UBE2N	rs973565	5	153941906	0.3488	0.0667	1.69824e-07	A	T	0.03711
UBE2N	rs114189453	6	68292862	0.4485	0.0938	1.7378e-06	A	T	0.02084
UBE2N	rs270269	6	153826844	0.133	0.0291	4.67735e-06	C	T	0.25228
UBE2N	rs11763058	7	109542915	-0.3552	0.072	8.12831e-07	G	A	0.033
UBE2N	rs148200263	7	21731083	0.3437	0.073	2.51189e-06	A	G	0.03098
UBE2N	rs77611151	7	19098463	0.4387	0.0822	9.54993e-08	C	A	0.03146
UBE2N	rs9987128	8	2980123	-0.2355	0.0496	2.0893e-06	G	A	0.06758
UBE2N	rs10956734	8	134959835	0.1211	0.0253	1.62181e-06	G	A	0.59765
UBE2N	rs13282034	8	5581368	0.1356	0.0277	1e-06	T	C	0.2995
UBE2N	rs2275132	9	133911598	0.1566	0.0334	2.81838e-06	G	A	0.81476
UBE2N	rs150363316	10	111765056	-0.2049	0.0427	1.58489e-06	A	G	0.10485
UBE2N	rs7971003	12	17905744	-0.1268	0.0268	2.18776e-06	G	A	0.31034
UBE2N	rs118126931	18	39407274	-0.3079	0.0662	3.31131e-06	T	C	0.04106
UBE2N	rs62143197	19	54320716	0.4968	0.0292	8.12831e-65	A	G	0.22311
UBE2T	rs77442660	3	182428424	-0.1982	0.0429	3.89045e-06	A	G	0.09153
UBE2T	rs6537071	4	142694194	-0.1174	0.0256	4.57088e-06	G	A	0.45131
UBE2T	rs26330	5	115725123	-0.1426	0.0291	9.12011e-07	G	C	0.7435
UBE2T	rs1421223	8	97055706	0.2083	0.0421	7.58578e-07	T	C	0.09618
UBE2T	rs150583985	8	106734105	-0.3757	0.0804	2.95121e-06	A	C	0.02586
UBE2T	rs1939981	11	117608613	0.1455	0.0292	6.30957e-07	T	C	0.75658
UBE2T	rs4774217	15	55893311	0.1171	0.0248	2.39883e-06	A	C	0.48632
UBE2V1	rs77274666	1	118218190	-0.5099	0.0975	1.69824e-07	G	C	0.01807
UBE2V1	rs2581888	3	29813871	-0.1261	0.0261	1.38038e-06	G	A	0.3876
UBE2V1	rs115500871	3	106017065	0.3294	0.0668	8.12831e-07	T	C	0.03597
UBE2V1	rs114273988	6	153833082	0.1336	0.0287	3.38844e-06	T	A	0.25702
UBE2V1	rs117485699	6	135561059	0.345	0.0746	3.80189e-06	T	A	0.02958
UBE2V1	rs145669789	7	109534136	-0.3395	0.0721	2.51189e-06	G	C	0.03314
UBE2V1	rs77611151	7	19098463	0.3811	0.0823	3.63078e-06	C	A	0.03146
UBE2V1	rs10956734	8	134959835	0.1232	0.0252	1.07152e-06	G	A	0.59765
UBE2V1	rs13282034	8	5581368	0.1386	0.0277	5.7544e-07	T	C	0.2995
UBE2V1	rs17412698	18	6448951	-0.2385	0.0521	4.67735e-06	C	G	0.07487
UBE2V1	rs150733812	19	57231142	0.3996	0.0865	3.80189e-06	C	A	0.02342
UBE2V1	rs62143197	19	54320716	0.292	0.0301	2.51189e-22	A	G	0.22311

## Sheet: Table S6
Table S2. Information of SNPs instrumental variants associated PV using for reverse MR.
Psoriasis vulgaris	SNP	chr	pos	beta	se	pval	effect_allele	other_allele	eaf
PV	rs6672420	1	25291010	0.1237	0.0201	7.01294e-10	T	A	0.520219
PV	rs1177203	2	61074686	-0.1211	0.0205	3.77199e-09	C	G	0.364449
PV	rs2312786	3	101633360	0.1403	0.0229	9.61103e-10	A	G	0.231371
PV	rs10040411	5	158812417	-0.2372	0.0297	1.45011e-15	T	C	0.368331
PV	rs12188300	5	158829527	0.3952	0.0397	2.56921e-23	T	A	0.0849046
PV	rs9481169	6	111929862	0.256	0.0373	6.58415e-12	T	G	0.0776139
PV	rs28752856	6	31298418	0.8795	0.0512	3.89762e-66	G	C	0.1112
PV	rs2249937	6	159515309	-0.158	0.0233	1.17788e-11	G	T	0.768546
PV	rs2735008	6	29808013	-0.1863	0.0246	3.82208e-14	A	G	0.271269
PV	rs28894993	6	31289714	1.3435	0.0437	1e-200	T	G	0.0624337
PV	rs6933987	6	138239434	0.1258	0.0223	1.77701e-08	T	C	0.225466
PV	rs9264277	6	31224667	0.2385	0.0233	1.33814e-24	C	T	0.65855
PV	rs111818167	6	31289309	0.5467	0.0364	5.49414e-51	CTTT	C	0.2329
PV	rs147748716	6	31321240	0.6407	0.0822	6.55692e-15	T	C	0.0177823
PV	rs34725611	19	10477067	-0.1636	0.0225	3.79665e-13	G	A	0.305106

## Sheet: Table S7
Table S2. Information of SNPs instrumental variants associated PV using for reverse MR.
Atopic dermatitis	SNP	chr	pos	beta	se	pval	effect_allele	other_allele	eaf
AD	rs56243319	1	12048595	0.0919	0.0155	2.96101e-09	T	C	0.598847
AD	rs12123821	1	152179152	0.3804	0.0469	4.71628e-16	T	C	0.0458903
AD	rs61816766	1	152319572	0.5132	0.074	4.14095e-12	C	T	0.0263088
AD	rs6723629	2	71067853	-0.1078	0.0194	2.913e-08	C	A	0.19451
AD	rs11377261	2	103040247	-0.156	0.0169	3.02901e-20	TG	T	0.730379
AD	rs35570272	3	33047662	0.0946	0.0153	6.00302e-10	T	G	0.416907
AD	rs11130215	3	5026008	-0.1043	0.0186	2.24999e-08	G	A	0.185742
AD	rs77581056	3	112369191	0.1837	0.0257	8.43723e-13	A	G	0.112701
AD	rs13091741	3	112378781	0.099	0.0156	2.50398e-10	T	C	0.34935
AD	rs20541	5	131995964	-0.1451	0.0164	1.044e-18	G	A	0.74991
AD	rs9405068	6	31297619	-0.2372	0.0319	1.00809e-13	T	C	0.194478
AD	rs9269398	6	32541296	-0.2061	0.0299	5.3064e-12	G	A	0.640287
AD	rs9295964	6	31169538	-0.1054	0.0158	2.89268e-11	G	C	0.452285
AD	rs79118723	6	31446920	0.1594	0.0288	2.96401e-08	T	C	0.112315
AD	rs10957978	8	81285139	-0.0946	0.0156	1.226e-09	T	G	0.595517
AD	rs11256024	10	9051338	-0.127	0.0232	4.53503e-08	T	C	0.204011
AD	rs76917062	10	64494719	0.1702	0.0303	1.85999e-08	G	T	0.0549041
AD	rs10791824	11	65559266	0.0942	0.0152	5.57905e-10	G	A	0.546055
AD	rs4245080	11	128421586	-0.0867	0.0154	1.93299e-08	G	A	0.520285
AD	rs2155219	11	76299194	0.131	0.0149	1.61102e-18	T	G	0.468173
AD	rs2227472	12	68649133	0.0997	0.015	2.77588e-11	C	T	0.543016
AD	rs16948048	17	47440466	0.0924	0.0168	3.62001e-08	G	A	0.318483
AD	rs2967685	19	8786966	0.1157	0.0192	1.87098e-09	T	C	0.168921
AD	rs6010620	20	62309839	0.1525	0.0176	4.7665e-18	G	A	0.655513
